# Supplementary material for: Extraction Methods Shape the Phenolic Composition and Bioactivities of Defatted Moroccan Pistacia lentiscus L. Resin
Source: Antioxidants (Basel). 2025 Oct 5;14(10):1207. doi: 10.3390/antiox14101207 (PMC12561634; doi:10.3390/antiox14101207)
Supplement: Supplementary file 1 [file antioxidants-14-01207-s001.zip]

Archive with 1 entries (1 files):
- antioxidants-3885749-supplementary.pdf
